# Supplementary material for: Widespread Distribution of Carbapenem-Resistant Klebsiella spp. in Clinical and Environmental Settings
Source: Antibiotics (Basel). 2025 Nov 10;14(11):1140. doi: 10.3390/antibiotics14111140 (PMC12649591; doi:10.3390/antibiotics14111140)
Supplement: Supplementary file 1 [file antibiotics-14-01140-s001.zip]

Archive with 1 entries (1 files):
- antibiotics-3900175-supplementary.xlsx
