# Supplementary material for: Widespread Distribution of Carbapenem-Resistant Klebsiella spp. in Clinical and Environmental Settings
Source: Antibiotics (Basel). 2025 Nov 10;14(11):1140. doi: 10.3390/antibiotics14111140 (PMC12649591; doi:10.3390/antibiotics14111140)
Supplement: Supplementary file 1 [file antibiotics-14-01140-s001.zip › antibiotics-3900175-supplementary.xlsx]

## Sheet: Clinical laboratory
Sample date collection	N° isolate	Identification	Material	Meropenem MIC (µg/mL)	Polymyxin B MIC (µg/mL)	Disk Diffusion Test (Kirby-Bauer)													Susceptibity classification	Biofilm formation	K-type	K-loci
						Aminoglycosides		Cephalosporins			Carbapenems		Fluoroquinolonas		Monobactam	Sulfonamides	Combinations of β- lactams
						AMI	GEN	CRX	CRO	CPM	ERT	MER	NOR	CIP	ATM	SUT	CZA	PPT
2023-07-10	2	Klebsiella pneumoniae	Urine	16	0.5	S	R	R	R	R	R	R	R	R	R	R	R	R	XDR	weak	K75	KL105
2023-07-11	5	K. pneumoniae	Urine	> 128	1	S	S	R	R	R	R	R	R	R	R	R	R	R	XDR	weak	K24	KL24KL54KL55
2023-07-12	8	K. pneumoniae	Urine	32	0.25	S	R	R	R	R	R	R	R	R	R	R	S	R	XDR	moderate	K27	KL27
2023-07-13	10	K. pneumoniae	Urine	> 128	0.25	S	R	R	R	R	R	R	R	R	R	R	S	R	XDR	strong	K330	KL64
2023-07-13	12	K. pneumoniae	Tracheal aspirate	> 128	0.25	S	R	R	R	R	R	R	R	R	R	R	S	R	XDR	weak	K50	K15K17K50K51K52
2023-07-13	13	K. pneumoniae	Urine	128	16	S	S	R	R	R	R	R	R	R	R	S	S	R	XDR	moderate	K50	K15K17K50K51K52
2023-07-14	14	K. pneumoniae	Surgical wound	128	0.25	S	R	R	R	R	R	R	R	R	R	R	S	R	XDR	moderate	K64	KL64
2023-07-15	16	K. pneumoniae	Blood culture	8	8	S	S	R	R	R	R	R	R	R	R	R	S	R	XDR	weak	K64	KL64
2023-07-16	17	K. pneumoniae	Blood culture	> 128	16	S	S	R	R	R	R	R	R	R	R	R	R	R	XDR	weak	K50	K15K17K50K51K52
2023-07-16	18	K. pneumoniae	Blood culture	> 128	0.25	S	S	R	R	R	R	R	R	R	R	R	S	R	XDR	weak	K24	KL24KL54KL55
2023-07-17	19	K. pneumoniae	Urine	128	2	S	R	R	R	R	R	R	R	R	R	R	S	R	XDR	weak	K64	KL64
2023-07-16	20	K. pneumoniae	Tracheal aspirate	> 128	32	S	S	R	R	R	R	R	R	R	R	R	R	R	XDR	strong	K173	KL102KL149KL155
2023-07-17	21	K. pneumoniae	Urine	> 128	0.25	S	R	R	R	R	R	R	R	R	R	R	S	R	XDR	weak	K64	KL64
2023-07-19	23	K. pneumoniae	Abscess secretion	16	0.5	I	S	R	R	R	R	R	R	R	R	R	R	R	XDR	moderate	K173	KL102KL149KL155
2023-07-22	27	K. pneumoniae	Surgical wound	64	0.25	S	S	R	R	R	R	R	R	R	R	R	S	R	XDR	weak	K50	K15K17K50K51K52
2023-07-26	28	K. pneumoniae	Blood culture	> 128	0.25	I	S	R	R	R	R	R	R	R	R	R	S	R	XDR	weak	K24	KL24KL54KL55
2023-07-26	30	K. pneumoniae	Necrosis	> 128	2	S	R	R	R	R	R	R	R	R	R	S	S	R	XDR	weak	K50	K15K17K50K51K52
2023-07-27	32	K. pneumoniae	Tracheal aspirate	> 128	0.25	I	S	R	R	R	R	R	R	R	R	R	S	R	XDR	non-former	K24	KL24KL54KL55
2023-07-27	33	K. pneumoniae	Tracheal aspirate	> 128	0.5	R	R	R	R	R	R	R	R	R	R	R	R	R	XDR	moderate	K24	KL24KL54KL55
2023-07-30	36	K. pneumoniae	Blood culture	> 128	0.25	S	S	R	R	R	R	R	R	R	R	R	R	R	XDR	weak	K50	K15K17K50K51K52
2023-07-30	37	K. pneumoniae	Tracheal aspirate	> 128	0.5	R	S	R	R	R	R	R	R	R	R	R	S	R	XDR	weak	K24	KL24KL54KL55
2023-08-02	39	K. pneumoniae	Blood culture	> 128	0.25	S	S	R	R	R	R	R	R	R	R	R	S	R	XDR	non-former	K75	KL105
2023-08-03	40	K. pneumoniae	Urine	8	0.25	S	R	R	R	R	R	R	R	R	R	R	R	R	XDR	weak	K24	KL24KL54KL55
2023-08-02	41	K. oxytoca	Urine	16	0.25	S	S	R	R	R	R	R	R	R	R	R	R	R	XDR	weak	*ND	*ND
2023-08-04	43	K. pneumoniae	Urine	> 128	0.5	R	S	R	R	R	R	R	R	R	R	R	R	R	XDR	moderate	K64	KL64
2023-08-06	44	K. pneumoniae	Blood culture	> 128	0.25	S	S	R	R	R	R	R	R	R	R	R	S	R	XDR	non-former	K24	KL24KL54KL55
2023-08-05	45	K. pneumoniae	Urine	64	0.25	R	R	R	R	R	R	R	R	R	R	R	R	R	XDR	strong	K24	KL24KL54KL55
2023-08-05	46	K. pneumoniae	Tracheal aspirate	> 128	4	R	S	R	R	R	R	R	R	R	R	S	S	R	XDR	moderate	K173	KL102KL149KL155
2023-08-06	47	K. pneumoniae	Tracheal aspirate	> 128	0.25	R	S	R	R	R	R	R	R	R	R	R	S	R	XDR	weak	K75	KL105
2023-08-07	50	K. pneumoniae	Tracheal aspirate	128	0.25	R	S	R	R	R	R	R	R	R	R	R	S	R	XDR	weak	K64	KL64
2023-08-09	51	K. pneumoniae	Urine	> 128	0.25	R	S	R	R	R	R	R	R	R	R	R	S	R	XDR	moderate	K64	KL64
2023-08-09	52	K. pneumoniae	Tracheal aspirate	> 128	0.25	S	R	R	R	R	R	R	R	R	R	R	S	R	XDR	weak	K64	KL64
2023-08-08	53	K. pneumoniae	Urine	64	32	S	S	R	R	R	R	R	R	R	R	R	S	R	XDR	weak	K50	K15K17K50K51K52
2023-08-13	54	K. pneumoniae	Urine	128	16	R	S	R	R	R	R	R	R	R	R	S	S	R	XDR	weak	K50	K15K17K50K51K52
2023-08-14	55	K. pneumoniae	Urine	> 128	0.25	S	R	R	R	R	R	R	R	R	R	R	S	R	XDR	weak	K64	KL64
2023-08-14	56	K. pneumoniae	Urine	> 128	0.25	S	R	R	R	R	R	R	R	R	R	R	S	R	XDR	moderate	K24	KL24KL54KL55
2023-08-14	57	K. pneumoniae	Blood culture	> 128	1	S	R	R	R	R	R	R	R	R	R	R	S	R	XDR	moderate	K50	K15K17K50K51K52
2023-08-17	59	K. pneumoniae	Urine	16	0.25	R	R	R	R	R	R	R	R	R	R	R	R	R	XDR	weak	K64	KL64
2023-08-16	60	K. pneumoniae	Urine	64	16	S	S	R	R	R	R	R	R	R	R	R	R	R	XDR	weak	K173	KL102KL149KL155
2023-08-21	65	K. pneumoniae	Urine	> 128	0.25	S	R	R	R	R	R	R	R	R	R	R	S	R	XDR	moderate	K64	KL64
2023-08-21	66	K. pneumoniae	Blood culture	> 128	0.25	S	S	R	R	R	R	R	R	R	R	R	S	R	XDR	weak	K173	KL102KL149KL155
2023-08-22	67	K. pneumoniae	Urine	> 128	0.25	S	R	R	R	R	R	R	R	R	R	R	S	R	XDR	moderate	K64	KL64
2023-08-22	68	K. pneumoniae	Urine	> 128	0.25	S	R	R	R	R	R	R	R	R	R	R	S	R	XDR	weak	K50	K15K17K50K51K52
2023-08-22	69	K. pneumoniae	Urine	> 128	0.25	S	R	R	R	R	R	R	R	R	R	R	S	R	XDR	moderate	K64	KL64
2023-08-28	74	K. pneumoniae	Urine	64	2	S	R	R	R	R	R	R	R	R	R	R	S	R	XDR	moderate	K64	KL64
2023-08-30	76	K. pneumoniae	Sputum	> 128	0.25	S	S	R	R	R	R	R	R	R	R	R	S	R	XDR	weak	K64	KL64
2023-08-31	77	K. pneumoniae	Urine	64	0.25	S	S	R	R	R	R	R	R	R	S	R	R	R	MDR	moderate	K109	KL36
2023-08-30	78	K. pneumoniae	Tracheal aspirate	64	32	S	S	R	R	R	R	R	R	R	R	R	S	R	XDR	weak	K64	KL64
2023-09-01	79	K. pneumoniae	Abdominal fluid	> 128	1	I	S	R	R	R	R	R	R	R	R	R	R	R	XDR	weak	K154	KL107
2023-09-01	80	K. pneumoniae	Urine	> 128	1	S	R	R	R	R	R	R	R	R	R	R	R	R	XDR	weak	K24	KL24KL54KL55
2023-09-03	81	K. pneumoniae	Urine	128	0.5	S	R	R	R	R	R	R	R	R	R	R	S	R	XDR	weak	K154	KL107
2023-09-04	84	K. pneumoniae	Sputum	> 128	0.25	S	R	R	R	R	R	R	R	R	R	R	S	R	XDR	weak	K64	KL64
2023-09-05	85	K. pneumoniae	Abdominal fluid	128	0.5	S	R	R	R	R	R	R	R	R	R	R	S	R	XDR	weak	K24	KL24KL54KL55
2023-09-05	87	K. pneumoniae	Urine	> 128	1	S	R	R	R	R	R	R	R	R	R	R	S	R	XDR	non-former	K64	KL64
2023-09-05	88	K. pneumoniae	Surgical wound	64	>32	S	R	R	R	R	R	R	R	R	R	R	S	R	XDR	weak	K64	KL64
2023-09-07	89	K. pneumoniae	Blood culture	> 128	8	S	R	R	R	R	R	R	R	R	R	R	S	R	XDR	non-former	K50	K15K17K50K51K52
2023-09-05	90	K. pneumoniae	Tracheal aspirate	> 128	0.25	S	S	R	R	R	R	R	R	R	R	R	S	R	XDR	moderate	K64	KL64
2023-09-06	91	K. pneumoniae	Urine	> 128	0.25	S	R	R	R	R	R	R	R	R	R	R	S	R	XDR	weak	K173	KL102KL149KL155
2023-09-06	92	K. pneumoniae	Urine	128	≤ 0.25	S	S	R	R	R	R	R	R	R	R	R	S	R	XDR	non-former	K109	KL36
2023-09-07	94	K. pneumoniae	Tracheal aspirate	> 128	2	S	R	R	R	R	R	R	R	R	R	R	R	R	XDR	weak	K109	KL36
2023-09-10	97	K. pneumoniae	Urine	16	0.5	S	R	R	R	R	R	R	R	R	R	R	R	R	XDR	weak	K64	KL64
2023-09-10	98	K. pneumoniae	Urine	32	1	R	S	R	R	R	R	R	R	R	R	S	R	R	XDR	moderate	K50	K15K17K50K51K52
2023-09-11	100	K. pneumoniae	Urine	16	1	R	R	R	R	R	R	R	R	R	R	R	R	R	XDR	moderate	K64	KL64
2023-09-11	101	K. pneumoniae	Tracheal aspirate	> 128	0.25	S	S	R	R	R	R	R	R	R	R	R	S	R	XDR	weak	K24	KL24KL54KL55
2023-09-11	105	K. pneumoniae	Urine	> 128	0.25	S	S	R	R	R	R	R	R	R	R	R	R	R	XDR	weak	K64	KL64
2023-09-12	106	K. pneumoniae	Tracheal aspirate	> 128	0.5	S	R	R	R	R	R	R	R	R	R	R	S	R	XDR	moderate	K50	K15K17K50K51K52
2023-09-13	107	K. pneumoniae	Tracheal aspirate	> 128	0.25	S	R	R	R	R	R	R	R	R	R	R	R	R	XDR	weak	K64	KL64
2023-09-15	110	K. pneumoniae	Drain fluid	> 128	0.5	I	S	R	R	R	R	R	R	R	R	R	S	R	XDR	weak	K64	KL64
2023-09-15	111	K. oxytoca	Urine	16	1	S	R	R	R	R	R	R	R	R	R	R	R	R	XDR	weak	*ND	*ND
2023-09-15	114	K. pneumoniae	Tracheal aspirate	> 128	8	S	S	R	R	R	R	R	R	R	R	R	R	R	XDR	weak	K50	K15K17K50K51K52
2023-09-15	115	K. pneumoniae	Urine	> 128	4	S	R	R	R	R	R	R	R	R	R	R	S	R	XDR	moderate	K64	KL64
2023-09-18	119	K. pneumoniae	Urine	128	0.5	S	R	R	R	R	R	R	R	R	R	R	S	R	XDR	weak	K24	KL24KL54KL55
2023-09-18	120	K. pneumoniae	Urine	> 128	0.25	I	S	R	R	R	R	R	R	R	R	R	S	R	XDR	weak	K64	KL64
2023-09-18	121	K. pneumoniae	Urine	64	0.25	R	R	R	R	R	R	R	R	R	R	R	R	R	XDR	strong	K50	K15K17K50K51K52
2023-09-21	123	K. pneumoniae	Urine	128	8	I	S	R	R	R	R	R	R	R	R	R	R	R	XDR	weak	K64	KL64
2023-09-19	124	K. pneumoniae	Urine	128	4	S	R	R	R	R	R	R	R	R	R	R	S	R	XDR	weak	K64	KL64
2023-09-19	125	K. pneumoniae	Urine	128	4	S	R	R	R	R	R	R	R	R	R	R	S	R	XDR	weak	K173	KL102KL149KL155
2023-09-19	128	K. pneumoniae	Blood culture	> 128	0.25	S	R	R	R	R	R	R	R	R	R	R	S	R	XDR	moderate	K173	KL102KL149KL155
2023-09-21	130	K. pneumoniae	Tracheal aspirate	128	0.25	S	R	R	R	R	R	R	R	R	R	R	S	R	XDR	weak	K64	KL64
2023-09-20	132	K. pneumoniae	Urine	128	0.5	R	R	R	R	R	R	R	R	R	R	R	R	R	XDR	weak	K173	KL102KL149KL155
2023-09-20	136	K. pneumoniae	Tracheal aspirate	> 128	0.25	S	R	R	R	R	R	R	R	R	R	R	S	R	XDR	weak	K64	KL64
2023-09-21	137	K. pneumoniae	Drain fluid (epigastric region)	> 128	0.25	R	R	R	R	R	R	R	R	R	R	R	S	R	XDR	weak	K24	KL24KL54KL55
2023-09-20	139	K. pneumoniae	Urine	> 128	0.25	S	S	R	R	R	R	R	R	R	R	R	S	R	XDR	weak	K50	K15K17K50K51K52
2023-09-23	140	K. pneumoniae	Urine	32	0.25	S	R	R	R	R	R	R	R	R	R	R	S	R	XDR	weak	K173	KL102KL149KL155
2023-09-22	141	K. pneumoniae	Tracheal aspirate	64	0.5	S	R	R	R	R	R	R	R	R	R	R	S	R	XDR	moderate	K64	KL64
2023-09-26	143	K. pneumoniae	Urine	128	0.5	S	R	R	R	R	R	R	R	R	R	R	S	R	XDR	moderate	K173	KL102KL149KL155
2023-09-26	146	K. pneumoniae	Blood culture	> 128	0.25	S	R	R	R	R	R	R	R	R	R	R	S	R	XDR	weak	K173	KL102KL149KL155
2023-09-26	147	K. pneumoniae	Urine	32	1	S	R	R	R	R	R	R	R	R	R	R	S	R	XDR	weak	K64	KL64
2023-09-26	148	K. pneumoniae	Urine	128	0.25	S	R	R	R	R	R	R	R	R	R	R	S	R	XDR	weak	K12	KL12
2023-09-25	149	K. pneumoniae	Urine	16	0.5	R	R	R	R	R	R	R	R	R	R	R	S	R	XDR	moderate	K64	KL64
2023-09-25	150	K. pneumoniae	Tracheal aspirate	> 128	>32	S	R	R	R	R	R	R	R	R	R	R	S	R	XDR	moderate	K173	KL102KL149KL155
2023-09-28	153	K. pneumoniae	Urine	128	0.25	S	R	R	R	R	R	R	R	R	R	R	S	R	XDR	weak	K64	KL64
2023-09-28	154	K. pneumoniae	Urine	128	0.25	S	R	R	R	R	R	R	R	R	R	R	S	R	XDR	weak	K75	KL105
2023-09-28	155	K. pneumoniae	Urine	> 128	0.25	S	R	R	R	R	R	R	R	R	R	R	R	R	XDR	weak	K173	KL102KL149KL155
2023-10-01	157	K. pneumoniae	Skin biopsy	128	0.5	S	R	R	R	R	R	R	R	R	R	R	S	R	XDR	weak	K75	KL105
2023-09-30	159	K. pneumoniae	Tracheal aspirate	> 128	8	S	S	R	R	R	R	R	R	R	R	R	R	R	XDR	non-former	K24	KL24KL54KL55
2023-10-03	160	K. pneumoniae	Abdominal fluid	128	1	R	R	R	R	R	R	R	R	R	R	R	S	R	XDR	weak	K50	K15K17K50K51K52
2023-10-03	162	K. pneumoniae	Urine	128	0.25	S	S	R	R	R	R	R	R	R	R	S	S	R	MDR	weak	K154	KL107
2023-10-03	163	K. pneumoniae	Blood culture	64	2	S	R	R	R	R	R	R	R	R	R	R	S	R	XDR	weak	K64	KL64
2023-10-03	166	K. pneumoniae	Blood culture	> 128	0.5	S	S	R	R	R	R	R	R	R	R	R	R	R	XDR	moderate	K50	K15K17K50K51K52
2023-10-03	168	K. pneumoniae	Tracheal aspirate	> 128	8	S	S	R	R	R	R	R	R	R	R	R	R	R	XDR	weak	K66	KL19
2023-10-04	169	K. pneumoniae	Urine	> 128	0.5	S	S	R	R	R	R	R	R	R	R	R	R	R	XDR	weak	K64	KL64
2023-10-05	170	K. pneumoniae	Urine	128	16	S	R	R	R	R	R	R	R	R	R	R	S	R	XDR	weak	*ND	*ND
2023-10-06	172	K. pneumoniae	Tracheal aspirate	128	0.25	S	R	R	R	R	R	R	R	R	R	R	S	R	XDR	moderate	K64	KL64
2023-10-06	173	K. pneumoniae	Pleural fluid	32	0.25	S	R	R	R	R	R	R	R	R	R	R	S	R	XDR	moderate	K154	KL107
2023-10-06	174	K. pneumoniae	Drain fluid	32	0.25	S	R	R	R	R	R	R	R	R	R	R	R	R	XDR	moderate	K173	KL102KL149KL155
2023-10-06	175	K. pneumoniae	Sputum	64	32	S	S	R	R	R	R	R	R	R	R	R	S	R	XDR	weak	K64	KL64
2023-10-08	176	K. pneumoniae	Blood culture	> 128	0.5	S	R	R	R	R	R	R	R	R	R	R	S	R	XDR	weak	K64	KL64
2023-10-08	179	K. pneumoniae	Urine	128	0.25	R	S	R	R	R	R	R	R	R	R	S	S	R	XDR	weak	K24	KL24KL54KL55
2023-10-09	180	K. pneumoniae	Urine	128	0.25	S	S	R	R	R	R	R	R	R	R	R	S	R	XDR	weak	K154	KL107
2023-10-10	181	K. pneumoniae	Urine	32	0.25	S	R	R	R	R	R	R	R	R	R	S	R	R	XDR	moderate	K173	KL102KL149KL155
2023-10-11	182	K. pneumoniae	Abdominal fluid	16	0.25	S	R	R	R	R	R	R	R	R	R	R	S	R	XDR	moderate	K173	KL102KL149KL155
2023-10-11	183	K. pneumoniae	Tracheal aspirate	> 128	0.25	S	S	R	R	R	R	R	R	R	R	R	S	R	XDR	weak	K64	KL64
2023-10-11	184	K. pneumoniae	Tracheal aspirate	> 128	0.25	S	S	R	R	R	R	R	R	R	R	R	S	R	XDR	weak	K173	KL102KL149KL155
2023-10-09	185	K. pneumoniae	Urine	16	0.25	S	R	R	R	R	R	R	R	R	R	R	S	R	XDR	weak	K173	KL102KL149KL155
2023-10-12	186	K. pneumoniae	Tracheal aspirate	> 128	0.25	S	R	R	R	R	R	R	R	R	R	R	S	R	XDR	weak	K64	KL64
2023-10-10	187	K. pneumoniae	Urine	64	2	S	R	R	R	R	R	R	R	R	R	R	S	R	XDR	moderate	K24	KL24KL54KL55
2023-10-13	188	K. pneumoniae	Urine	8	0.25	S	S	R	R	R	R	R	R	R	R	R	S	R	XDR	weak	K50	K15K17K50K51K52
2023-10-15	194	K. pneumoniae	Urine	64	0.25	S	R	R	R	R	R	R	R	R	R	R	S	R	XDR	weak	K64	KL64
2023-10-16	195	K. pneumoniae	Blood culture	> 128	0.25	S	R	R	R	R	R	R	R	R	R	R	S	R	XDR	weak	K64	KL64
2023-10-16	196	K. pneumoniae	Blood culture	128	0.25	S	S	R	R	R	R	R	R	R	R	R	S	R	XDR	weak	K50	K15K17K50K51K52
2023-10-18	198	K. pneumoniae	Blood culture	> 128	0.25	S	R	R	R	R	R	R	R	R	R	R	S	R	XDR	weak	K64	KL64
2023-10-17	202	K. pneumoniae	Blood culture	128	0.25	S	S	R	R	R	R	R	R	R	R	R	S	R	XDR	weak	K173	KL102KL149KL155
2023-10-16	203	K. pneumoniae	Urine	> 128	0.25	S	S	R	R	R	R	R	R	R	R	R	S	R	XDR	weak	K64	KL64
2023-10-20	206	K. pneumoniae	Urine	128	32	S	S	R	R	R	R	R	R	R	R	R	S	R	XDR	weak	K50	K15K17K50K51K52
2023-10-19	207	K. pneumoniae	Urine	64	1	S	R	R	R	R	R	R	R	R	R	R	S	R	XDR	weak	K64	KL64
2023-10-20	208	K. pneumoniae	Urine	32	16	S	S	R	R	R	R	R	R	R	R	R	S	R	XDR	weak	K64	KL64
2023-10-22	209	K. pneumoniae	Urine	> 128	0.25	S	R	R	R	R	R	R	R	R	R	R	R	R	XDR	strong	K64	KL64
2023-10-20	210	K. pneumoniae	Tracheal aspirate	64	2	S	S	R	R	R	R	R	R	S	R	S	R	R	MDR	strong	K101	KL24
2023-10-23	215	K. pneumoniae	Bronchial lavage	64	0.5	R	S	R	R	R	R	R	R	R	R	R	S	R	XDR	weak	K24	KL24KL54KL55
2023-10-24	217	K. pneumoniae	Catheter urine	> 128	0.25	S	S	R	R	R	R	R	R	R	R	R	S	R	XDR	weak	K24	KL24KL54KL55
2023-10-25	219	K. pneumoniae	Tracheal aspirate	> 128	0.25	S	S	R	R	R	R	R	R	R	R	R	S	R	XDR	moderate	K173	KL102KL149KL155
2023-10-24	220	K. pneumoniae	Tracheal aspirate	> 128	0.25	S	S	R	R	R	R	R	R	R	R	R	S	R	XDR	weak	K24	KL24KL54KL55
2023-10-26	223	K. pneumoniae	Tracheal aspirate	> 128	2	S	R	R	R	R	R	R	R	R	R	R	S	R	XDR	weak	K24	KL24KL54KL55
2023-10-25	224	K. pneumoniae	Urine	32	0.25	S	R	R	R	R	R	R	R	R	R	R	R	R	XDR	strong	K24	KL24KL54KL55
2023-10-26	225	K. pneumoniae	Urine	16	0.25	S	R	R	R	R	R	R	R	R	R	R	R	R	XDR	weak	K24	KL24KL54KL55
2023-10-25	226	K. pneumoniae	Urine	128	0.25	S	R	R	R	R	R	R	R	R	R	R	S	R	XDR	moderate	K50	K15K17K50K51K52
2023-10-26	227	K. pneumoniae	Sputum	16	1	S	R	R	R	R	R	R	R	R	R	R	R	R	XDR	moderate	K64	KL64
2023-10-27	231	K. pneumoniae	Urine	128	32	S	S	R	R	R	R	R	R	R	R	R	S	R	XDR	strong	K24	KL24KL54KL55
2023-10-27	232	K. pneumoniae	Urine	> 128	2	R	R	R	R	R	R	R	R	R	R	R	S	R	XDR	moderate	K64	KL64
2023-11-01	239	K. pneumoniae	Blood culture	64	0.25	S	R	R	R	R	R	R	R	R	R	R	R	R	XDR	moderate	K50	K15K17K50K51K52
2023-11-02	240	K. pneumoniae	Blood culture	> 128	0.5	S	R	R	R	R	R	R	R	R	R	R	S	R	XDR	weak	K64	KL64
2023-11-03	242	K. pneumoniae	Blood culture	> 128	0.25	S	S	R	R	R	R	R	R	R	R	R	S	R	XDR	weak	K64	KL64
2023-11-03	243	K. pneumoniae	Blood culture	128	1	S	R	R	R	R	R	R	R	R	R	R	S	R	XDR	weak	K64	KL64
2023-11-01	244	K. pneumoniae	Tracheal aspirate	128	0.25	S	R	R	R	R	R	R	R	R	R	R	S	R	XDR	weak	K64	KL64
2023-11-04	245	K. pneumoniae	Drain fluid	128	0.25	S	R	R	R	R	R	R	R	R	R	R	S	R	XDR	weak	K75	KL105
2023-11-01	246	K. pneumoniae	Blood culture	32	0.25	S	R	R	R	R	R	R	R	R	R	R	R	R	XDR	weak	K24	KL24KL54KL55
2023-11-02	247	K. pneumoniae	Urine	> 128	1	R	R	R	R	R	R	R	R	R	R	R	S	R	XDR	weak	K64	KL64
2023-11-03	248	K. pneumoniae	Urine	8	0.25	S	S	R	R	R	R	R	R	R	R	R	S	R	XDR	weak	K64	KL64
2023-11-06	249	K. pneumoniae	Tracheal aspirate	> 128	0.25	S	S	R	R	R	R	R	R	R	R	R	S	R	XDR	weak	K64	KL64
2023-11-06	252	K. pneumoniae	Surgical wound	> 128	2	S	R	R	R	R	R	R	R	R	R	R	S	R	XDR	moderate	K173	KL102KL149KL155
2023-11-07	253	K. pneumoniae	Urine	32	8	S	R	R	R	R	R	R	R	R	R	R	S	R	XDR	moderate	K64	KL64
2023-11-07	254	K. pneumoniae	Abdominal fluid	> 128	1	S	R	R	R	R	R	R	R	R	R	R	S	R	XDR	weak	K64	KL64
2023-11-08	255	K. pneumoniae	Tracheal aspirate	64	0.25	S	S	R	R	R	R	R	R	R	R	R	R	R	XDR	moderate	K75	KL105
2023-11-10	261	K. pneumoniae	Tracheal aspirate	> 128	1	S	R	R	R	R	R	R	R	R	R	R	S	R	XDR	moderate	K64	KL64
2023-11-10	265	K. pneumoniae	Urine	> 128	0.5	R	R	R	R	R	R	R	R	R	R	R	S	R	XDR	moderate	K24	KL24KL54KL55
2023-11-13	266	K. pneumoniae	Blood culture	> 128	2	R	R	R	R	R	R	R	R	R	R	R	S	R	XDR	moderate	K64	KL64
2023-11-12	267	K. pneumoniae	Urine	> 128	0.5	S	R	R	R	R	R	R	R	R	R	R	S	R	XDR	weak	K64	KL64
2023-11-10	268	K. pneumoniae	Urine	128	0.25	S	S	R	R	R	R	R	R	R	R	R	S	R	XDR	weak	K64	KL64
2023-11-10	269	K. pneumoniae	Urine	64	1	R	R	R	R	R	R	R	R	R	R	S	S	R	XDR	weak	K64	KL64
2023-11-15	272	K. pneumoniae	Blood culture	128	32	S	S	R	R	R	R	R	R	R	R	R	S	R	XDR	weak	K24	KL24KL54KL55
2023-11-16	274	K. pneumoniae	Tracheal aspirate	128	0.25	S	R	R	R	R	R	R	R	R	R	R	S	R	XDR	weak	K64	KL64
2023-11-17	276	K. pneumoniae	Blood culture	64	0.25	S	R	R	R	R	R	R	R	R	R	R	S	R	XDR	weak	K64	KL64
2023-11-17	278	K. pneumoniae	Catheter urine	128	0.25	S	S	R	R	R	R	R	R	R	R	R	S	R	XDR	weak	K50	K15K17K50K51K52
2023-11-18	281	K. pneumoniae	Urine	32	0.5	S	S	R	R	R	R	R	R	R	R	R	R	R	XDR	weak	K24	KL24KL54KL55
2023-11-19	283	K. pneumoniae	Tracheal aspirate	> 128	1	S	R	R	R	R	R	R	R	R	R	R	S	R	XDR	weak	K64	KL64
2023-11-20	284	K. pneumoniae	Urine	64	0.25	S	R	R	R	R	R	R	R	R	R	R	S	R	XDR	moderate	K64	KL64
2023-11-22	289	K. pneumoniae	Urine	64	8	S	S	R	R	R	R	R	R	R	R	R	S	R	XDR	weak	K101	KL24
2023-11-22	292	K. pneumoniae	Peritoneal biopsy	> 128	0.25	S	R	R	R	R	R	R	R	R	R	R	S	R	XDR	weak	K173	KL102KL149KL155
2023-11-24	295	K. pneumoniae	Urine	> 128	0.25	R	S	R	R	R	R	R	R	R	R	R	R	R	XDR	weak	K24	KL24KL54KL55
2023-11-24	296	K. pneumoniae	Urine	128	0.25	S	R	R	R	R	R	R	R	R	R	R	S	R	XDR	moderate	K64	KL64
2023-11-25	300	K. pneumoniae	Urine	64	16	S	S	R	R	R	R	R	R	R	R	R	S	R	XDR	weak	K64	KL64
2023-11-26	301	K. pneumoniae	Blood culture	> 128	1	S	S	R	R	R	R	R	R	R	R	R	S	R	XDR	weak	K75	KL105
2023-11-27	304	K. pneumoniae	Urine	128	0.25	S	R	R	R	R	R	R	R	R	R	R	S	R	XDR	weak	K24	KL24KL54KL55
2023-11-28	310	K. pneumoniae	Urine	64	0.25	S	R	R	R	R	R	R	R	R	R	R	R	R	XDR	weak	K64	KL64
2023-11-27	318	K. pneumoniae	Urine	16	8	S	S	R	R	R	R	R	R	R	R	R	S	R	XDR	weak	K24	KL24KL54KL55
2023-11-29	320	K. pneumoniae	Abdominal fluid	32	0.25	S	R	R	R	R	R	R	R	R	R	S	R	R	XDR	weak	K64	KL64
2023-12-30	329	K. pneumoniae	Urine	> 128	2	S	R	R	R	R	R	R	R	R	R	R	S	R	XDR	weak	K24	KL24KL54KL55
2023-11-30	330	K. pneumoniae	Urine	8	0.5	S	R	R	R	R	R	R	R	R	R	R	R	R	XDR	moderate	K75	KL105
2023-12-01	340	K. pneumoniae	Sputum	128	0.5	S	R	R	R	R	R	R	R	R	R	R	S	R	XDR	moderate	K64	KL64
2023-12-04	341	K. pneumoniae	Urine	64	0.5	S	R	R	R	R	R	R	R	R	S	R	R	R	XDR	weak	K64	KL64
2023-12-02	345	K. pneumoniae	Tracheal aspirate	> 128	2	S	R	R	R	R	R	R	R	R	R	R	R	R	XDR	weak	K24	KL24KL54KL55
2023-12-02	347	K. pneumoniae	Tracheal aspirate	> 128	2	S	R	R	R	R	R	R	R	R	R	R	S	R	XDR	weak	K64	KL64
2023-12-04	348	K. pneumoniae	Abdominal fluid	32	0.25	S	R	R	R	R	R	R	R	R	R	S	R	R	XDR	weak	K64	KL64
2023-12-06	349	K. pneumoniae	Tracheal aspirate	128	0.25	S	R	R	R	R	R	R	R	R	R	R	S	R	XDR	weak	K64	KL64
2023-12-05	351	K. pneumoniae	Urine	128	0.25	S	R	R	R	R	R	R	R	R	R	R	S	R	XDR	weak	K64	KL64
2023-12-05	352	K. pneumoniae	Blood culture	> 128	0.25	R	S	R	R	R	R	R	R	R	R	R	S	R	XDR	weak	K75	KL105
2023-12-05	355	K. pneumoniae	Urine	128	0.25	S	R	R	R	R	R	R	R	R	R	R	S	R	XDR	weak	K64	KL64
2023-12-08	357	K. pneumoniae	Drain fluid	64	1	S	S	R	R	R	R	R	R	R	R	R	S	R	XDR	non-former	K24	KL24KL54KL55
2023-12-08	358	K. variicola	Blood culture	8	0.25	S	S	R	R	R	R	R	R	R	S	S	R	R	MDR	weak	K24	KL24KL54KL55
2023-12-05	362	K. pneumoniae	Sputum	> 128	1	R	R	R	R	R	R	R	R	R	R	R	S	R	XDR	moderate	K50	K15K17K50K51K52
2023-12-09	365	K. pneumoniae	Tracheal aspirate	128	0.25	S	S	R	R	R	R	R	R	R	R	R	S	R	XDR	weak	K64	KL64
2023-12-09	366	K. pneumoniae	Blood culture	128	0.25	S	S	R	R	R	R	R	R	R	R	R	S	R	XDR	weak	K64	KL64
2023-12-13	368	K. pneumoniae	Tracheal aspirate	> 128	0.25	S	S	R	R	R	R	R	R	R	R	R	S	R	XDR	weak	K173	KL102KL149KL155
2023-12-11	373	K. pneumoniae	Prostate	> 128	>32	S	R	R	R	R	R	R	R	R	R	R	S	R	XDR	moderate	K24	KL24KL54KL55
2023-12-13	377	K. pneumoniae	Tracheal aspirate	128	0.25	S	S	R	R	R	R	R	R	R	R	R	S	R	XDR	weak	K64	KL64
2023-12-14	379	K. pneumoniae	Urine	32	2	S	R	R	R	R	R	R	R	R	R	R	S	R	XDR	weak	K64	KL64
2023-12-13	381	K. pneumoniae	Tracheal aspirate	> 128	0.25	S	R	R	R	R	R	R	R	R	R	R	S	R	XDR	moderate	K24	KL24KL54KL55
*ND: Not Determinated

## Sheet: ICU bed rails
Sample collection date	Code	N° isolate	Identification	Meropenem MIC (µg/mL)	Polymyxin B MIC (µg/mL)	Disk Diffusion Test (Kirby-Bauer)													Susceptibity classification	Biofilm formation	K-type	K-loci
						Aminoglycosides		Cephalosporins			Carbapenems		Fluoroquinolonas		Monobactam	Sulfonamides	Combinations of β-lactams
						AMI	GEN	CRX	CRO	CPM	ERT	MER	NOR	CIP	ATM	SUT	CZA	PPT
2023-07-31	4-60-UTI	K1	K. pneumoniae	> 128	2	I	S	R	R	R	R	R	R	R	R	R	S	R	XDR	Weak	K24	KL24KL54KL55
2023-08-07	5-47.2-UTI	K5	K. pneumoniae	128	1	S	S	R	R	R	R	R	R	R	R	R	S	R	XDR	Weak	K50	K15K17K50K51K52
2024-08-14	6-56-UTI	K10	K. pneumoniae	> 128	1	R	I	R	R	R	R	R	R	R	R	R	S	R	XDR	Weak	K24	KL24KL54KL55
2023-08-21	7-53-UTI	K12	K. pneumoniae	64	2	R	R	R	R	R	R	R	R	R	R	R	S	R	XDR	Weak	K64	KL64
2023-08-21	7-55-UTI	K13	K. pneumoniae	> 128	32	R	R	R	R	R	R	R	R	R	R	R	S	R	XDR	Moderate	K64	KL64
2023-08-21	7-59-UTI	K14	K. pneumoniae	> 128	2	R	S	R	R	R	R	R	R	R	R	R	S	R	XDR	Weak	K24	KL24KL54KL55
2023-08-21	7-61-UTI	K15	K. pneumoniae	128	16	R	R	R	R	R	R	R	R	R	R	R	R	R	PDR	Moderate	K24	KL24KL54KL55
2023-08-28	8-48-UTI	K18	K. pneumoniae	32	2	I	S	R	R	R	R	R	R	R	R	I	R	R	XDR	Weak	K173	KL102KL149KL155
2023-08-28	8-49-UTI	K19	K. pneumoniae	64	1	S	S	R	R	R	R	R	R	R	R	S	R	R	MDR	Weak	K173	KL102KL149KL155
2023-08-28	8-56-UTI	K22	K. pneumoniae	64	<1	S	S	R	R	R	R	R	R	R	R	S	R	R	MDR	Moderate	K173	KL102KL149KL155
2023-09-04	9-52-UTI	K28	K. pneumoniae	128	32	R	R	R	R	R	R	R	R	R	R	R	R	R	PDR	Weak	K24	KL24KL54KL55
2023-09-04	9-53-UTI	K29	K. pneumoniae	> 128	32	S	R	R	R	R	R	R	R	R	R	R	R	R	XDR	Weak	K24	KL24KL54KL55
2023-09-04	9-62-UTI	K33	K. oxytoca	64	8	S	S	R	R	R	R	R	R	R	R	R	R	R	XDR	Weak	*ND	*ND
2023-09-11	10-56.A-UTI	K36	K. oxytoca	128	2	S	R	R	R	R	R	R	R	R	R	R	S	R	XDR	Weak	*ND	*ND
2023-09-11	10-58.A-UTI	K38	K. pneumoniae	> 128	2	S	S	R	R	R	R	R	R	R	R	R	S	R	XDR	Weak	K24	KL24KL54KL55
2023-09-18	11-51.A-UTI	K42	K. pneumoniae	128	16	S	S	R	R	R	R	R	R	R	R	R	S	R	XDR	Weak	K24	KL24KL54KL55
2023-09-18	11-51.B-UTI	K43	K. pneumoniae	> 128	16	S	S	R	R	R	R	R	R	R	R	R	R	R	XDR	Moderate	K24	KL24KL54KL55
2023-09-18	11-56.A-UTI	K45	K. pneumoniae	32	<0.5	I	R	R	R	R	R	R	R	R	R	R	R	R	XDR	Weak	K173	KL102KL149KL155
2023-09-18	11-57.A-UTI	K47	K. pneumoniae	32	2	S	R	R	R	R	R	R	R	R	R	R	R	R	XDR	Moderate	K173	KL102KL149KL155
2023-09-18	11-57.B-UTI	K48	K. pneumoniae	64	4	I	R	R	R	R	R	R	R	R	R	R	R	R	PDR	Weak	K173	KL102KL149KL155
2023-09-18	11-60-UTI	K50	K. pneumoniae	> 128	4	S	R	R	R	R	R	R	R	R	R	R	S	R	XDR	Weak	K64	KL64
2023-09-25	12-58.1-UTI	K58	K. pneumoniae	> 128	16	I	S	R	R	R	R	R	R	R	R	R	R	R	XDR	Weak	K24	KL24KL54KL55
2023-09-25	12-61-UTI	K60	K. pneumoniae	128	<1	I	R	R	R	R	R	R	R	R	R	R	S	R	XDR	Moderate	K64	KL64
2023-10-02	13-49-UTI	K62	K. pneumoniae	> 128	4	S	R	R	R	R	R	R	R	R	R	R	R	R	XDR	Weak	K64	KL64
2023-10-02	13-56-UTI	K63	K. pneumoniae	> 128	16	I	S	R	R	R	R	R	R	R	R	R	R	R	XDR	Weak	K24	KL24KL54KL55
2023-10-02	13-59-UTI	K64	K. pneumoniae	> 128	<1	I	S	R	R	R	R	R	R	R	R	R	S	R	XDR	Weak	K173	KL102KL149KL155
2023-10-09	14-51-UTI	K69	K. pneumoniae	128	2	S	R	R	R	R	R	R	R	R	R	R	S	R	XDR	Weak	K64	KL64
2023-10-09	14-52-UTI	K70	K. pneumoniae	> 128	<1	I	S	R	R	R	R	R	R	R	R	R	S	R	XDR	Strong	K173	KL102KL149KL155
2023-10-09	14-56-UTI	K73	K. pneumoniae	128	<1	I	R	R	R	R	R	R	R	R	R	R	S	R	XDR	Moderate	K64	KL64
2023-10-09	14-60-UTI	K74	K. pneumoniae	> 128	32	S	R	R	R	R	R	R	R	R	R	R	S	R	XDR	Weak	K64	KL64
2023-10-16	15-42-UTI	K76	K. pneumoniae	> 128	2	S	S	R	R	R	R	R	R	R	R	R	S	R	XDR	Weak	K173	KL102KL149KL155
2023-10-16	15-56-UTI	K79	K. pneumoniae	> 128	16	S	R	R	R	R	R	R	R	R	R	R	S	R	XDR	Moderate	K64	KL64
2023-10-23	16-52.A-UTI	K87	K. pneumoniae	> 128	2	S	S	R	R	R	R	R	R	R	R	R	S	R	XDR	Moderate	K173	KL102KL149KL155
2023-10-23	16-54-UTI	K89	K. pneumoniae	128	2	I	R	R	R	R	R	R	R	R	R	R	S	R	XDR	Weak	K64	KL64
2023-10-30	17-51-UTI	K94	K. pneumoniae	> 128	8	I	S	R	R	R	R	R	R	R	R	I	S	R	XDR	Weak	K24	KL24KL54KL55
2023-10-30	17-53-UTI	K95	K. pneumoniae	> 128	2	S	S	R	R	R	R	R	R	R	R	R	S	R	XDR	Weak	K173	KL102KL149KL155
2023-10-30	17-54-UTI	K96	K. pneumoniae	128	2	I	R	R	R	R	R	R	R	R	R	R	S	R	XDR	Weak	K64	KL64
2023-10-30	17-55-UTI	K97	K. pneumoniae	> 128	32	I	S	R	R	R	R	R	R	R	R	R	R	R	XDR	Weak	K24	KL24KL54KL55
2023-10-30	17-56-UTI	K98	K. pneumoniae	> 128	16	I	R	R	R	R	R	R	R	R	R	R	S	R	XDR	Strong	K167	KL124
2023-10-30	17-59-UTI	K100	K. pneumoniae	> 128	16	S	R	R	R	R	R	R	R	R	R	R	S	R	XDR	Moderate	K64	KL64
2023-11-06	18-49-UTI	K106	K. pneumoniae	> 128	16	S	R	R	R	R	R	R	R	R	R	R	S	R	XDR	Moderate	K64	KL64
2023-11-06	18-57-UTI	K110	K. pneumoniae	> 128	8	I	R	R	R	R	R	R	R	R	R	R	S	R	XDR	Moderate	K64	KL64
2023-11-06	18-59-UTI	K111	K. pneumoniae	> 128	4	R	R	R	R	R	R	R	R	R	R	R	S	R	XDR	Moderate	K154	KL107
2023-11-06	18-61-UTI	K112	K. pneumoniae	> 128	16	S	R	R	R	R	R	R	R	R	R	R	S	R	XDR	Moderate	K64	KL64
2023-11-20	20-50 UTI	K128	K. pneumoniae	> 128	16	S	R	R	R	R	R	R	R	R	R	R	S	R	XDR	Moderate	K64	KL64
2023-11-20	20-55 UTI	K131	K. pneumoniae	128	<1	S	R	R	R	R	R	R	R	R	R	R	S	R	XDR	Moderate	K64	KL64
2023-11-20	20-59 UTI	K133	K. pneumoniae	> 128	2	R	S	R	R	R	R	R	R	R	R	R	S	R	XDR	Weak	K173	KL102KL149KL155
2023-11-27	21-47 UTI	K136	K. pneumoniae	128	1	R	S	R	R	R	R	R	R	R	R	R	R	R	XDR	Weak	K24	KL24KL54KL55
2023-11-27	21-52 UTI	K137	K. pneumoniae	> 128	<1	I	S	R	R	R	R	R	R	R	R	R	S	R	XDR	Weak	K173	KL102KL149KL155
2023-11-27	21-54 UTI	K138	K. pneumoniae	128	16	S	R	R	R	R	R	R	R	R	R	R	S	R	XDR	Weak	K64	KL64
2023-11-27	21-56 UTI	K139	K. pneumoniae	128	1	I	R	R	R	R	R	R	R	R	R	R	S	R	XDR	Moderate	K64	KL64
2023-11-27	21-62 UTI	K142	K. pneumoniae	> 128	2	S	S	R	R	R	R	R	R	R	R	R	S	R	XDR	Moderate	K173	KL102KL149KL155
2023-12-04	22-62 UTI	K153	K. pneumoniae	> 128	<1	S	S	R	R	R	R	R	R	R	R	R	S	R	XDR	Weak	K173	KL102KL149KL155
2023-12-11	23-50 UTI	K162	K. pneumoniae	> 128	<1	I	S	R	R	R	R	R	R	R	R	R	S	R	XDR	Weak	K173	KL102KL149KL155
2023-12-11	23-51.1 UTI	K163	K. pneumoniae	> 128	2	I	R	R	R	R	R	R	R	R	R	S	S	R	XDR	Moderate	K64	KL64
2023-12-11	23-57 UTI	K167	K. pneumoniae	> 128	2	I	S	R	R	R	R	R	R	R	R	R	S	R	XDR	Weak	K173	KL102KL149KL155
2023-12-11	23-59 UTI	K168	K. oxytoca	64	<1	S	R	R	R	R	R	R	R	R	R	R	R	R	XDR	Moderate	*ND	*ND
2023-12-18	24-48 UTI	K171	K. pneumoniae	32	1	S	S	R	R	R	R	R	R	R	R	R	R	R	XDR	Weak	K173	KL102KL149KL155
2023-12-18	24-49 UTI	K172	K. pneumoniae	64	1	S	R	R	R	R	R	R	R	R	R	R	R	R	XDR	Strong	K173	KL102KL149KL155
2023-12-18	24-60 UTI	K176	K. pneumoniae	> 128	4	S	S	R	R	R	R	R	R	R	R	R	S	R	XDR	Weak	K173	KL102KL149KL155
2023-12-18	24-61 UTI	K177	K. pneumoniae	> 128	1	I	S	R	R	R	R	R	R	R	R	R	S	R	XDR	Weak	K173	KL102KL149KL155
2023-07-10	1-61 UTI	K184	K. pneumoniae	> 128	32	I	R	R	R	R	R	R	R	R	R	R	S	R	XDR	Moderate	K64	KL64
*ND: Not Determinated

## Sheet: Non-ICU bed rails
Sample collection date	Code	N° isolate	Identification	Meropenem MIC (µg/mL)	Polymyxin B MIC (µg/mL)	Disk Diffusion Test (Kirby-Bauer)													Susceptibity classification	Biofilm formation	K-type	K-loci
						Aminoglycosides		Cephalosporins			Carbapenems		Fluoroquinolonas		Monobactam	Sulfonamides	Combinations of β-lactams
						AMI	GEN	CRX	CRO	CPM	ERT	MER	NOR	CIP	ATM	SUT	CZA	PPT
2023-08-21	7-712 A	K16	K. oxytoca	32	1	S	S	R	R	R	R	R	R	R	R	R	R	R	XDR	Weak	*ND	*ND
2023-08-21	7-712 B	K17	K. oxytoca	32	2	S	S	R	R	R	R	R	R	R	R	R	R	R	XDR	Weak	*ND	*ND
2023-10-02	13-704 A	K65	K. pneumoniae	> 128	4	R	R	R	R	R	R	R	R	R	R	R	S	R	XDR	Weak	K154	KL107
2023-10-02	13-704 B	K66	K. pneumoniae	> 128	4	R	R	R	R	R	R	R	R	R	R	R	S	R	XDR	Weak	K154	KL107
2023-10-02	13-714 A	K67	K. pneumoniae	128	8	S	R	R	R	R	R	R	R	R	R	R	S	R	XDR	Moderate	K64	KL64
2023-10-30	17-714 B	K102	K. pneumoniae	> 128	16	I	R	R	R	R	R	R	R	R	R	R	S	R	XDR	Moderate	K64	KL64
2023-10-30	17-718 A	K103	K. pneumoniae	128	<1	S	R	R	R	R	R	R	R	R	R	R	S	R	XDR	Moderate	K64	KL64
2023-10-30	17-718 B	K104	K. pneumoniae	128	<1	S	R	R	R	R	R	R	R	R	R	R	S	R	XDR	Moderate	K64	KL64
2023-10-30	17-718 C	K105	K. pneumoniae	128	<1	S	R	R	R	R	R	R	R	R	R	R	S	R	XDR	Strong	K64	KL64
2023-11-06	18-764 A	K113	K. pneumoniae	> 128	16	S	S	R	R	R	R	R	R	R	R	R	S	R	XDR	Moderate	K24	KL24KL54KL55
2023-11-27	21-712 A	K146	K. pneumoniae	> 128	1	I	R	R	R	R	R	R	R	R	R	R	S	R	XDR	Strong	K64	KL64
2023-11-27	21-712 B	K147	K. pneumoniae	> 128	2	I	R	R	R	R	R	R	R	R	R	R	S	R	XDR	Weak	K64	KL64
2023-11-27	21-718 A	K148	K. pneumoniae	> 128	2	S	R	R	R	R	R	R	R	R	R	R	S	R	XDR	Moderate	K64	KL64
2023-12-04	22-704 B	K157	K. pneumoniae	> 128	16	I	R	R	R	R	R	R	R	R	R	R	S	R	XDR	Weak	K64	KL64
2023-12-11	23-760 A.1	K170	K. pneumoniae	64	2	S	R	R	R	R	R	R	R	R	R	R	R	R	XDR	Moderate	K173	KL102KL149KL155
2023-12-18	24-700 A	K178	K.pneumoniae	> 128	4	S	S	R	R	R	R	R	R	R	R	S	S	R	XDR	Non former	K24	KL24KL54KL55
2023-07-24	3-714C	K193	K.pneumoniae	32	2	I	S	R	R	R	R	R	R	R	R	R	R	R	XDR	Weak	K75	KL105
*ND: Not Determinated

## Sheet: Wastewater
Sample collection date	Code	N° isolate	Identification	Meropenem MIC (µg/mL)	Polymyxin B MIC (µg/mL)	Disk Diffusion Test (Kirby-Bauer)													Susceptibity classification	Biofilm formation	K-type	K-loci
						Aminoglycosides		Cephalosporins			Carbapenems		Fluoroquinolonas		Monobactam	Sulfonamides	Combinations of β-lactams
						AMI	GEN	CRX	CRO	CPM	ERT	MER	NOR	CIP	ATM	SUT	CZA	PPT
2023-08-21	1-E2	E2	K.pneumoniae	> 128	1	S	S	R	R	R	R	R	R	R	R	R	S	R	XDR	Weak	K24	KL24KL54KL55
2023-09-07	2-EB	E5	K.pneumoniae	16	<0.5	R	S	R	R	I	R	R	R	R	R	S	S	R	XDR	Weak	K236	KL10
	2-EE	E8	K. pneumoniae	16	<0.5	S	S	R	R	R	R	R	R	R	R	S	R	R	MDR	Non former	K236	KL10
18/09/2023	3-E3	E14	K. pneumoniae	> 128	1	I	S	R	R	R	R	R	R	R	R	S	S	R	XDR	Weak	K649	*NA
	3-E5	E16	K. pneumoniae	128	<0.5	R	S	R	R	R	R	R	R	R	R	S	R	R	XDR	Weak	K50	K15K17K50K51K52
2023-10-05	4-E2	E18	K. pneumoniae	> 128	0.5	R	I	R	R	R	R	R	R	R	R	R	R	R	XDR	Weak	K173	KL102KL149KL155
	4-E3	E19	K. pneumoniae	> 128	0.5	S	R	R	R	R	R	R	R	R	R	R	R	R	XDR	Weak	K505	*NA
	4-E4	E20	K. pneumoniae	128	1	S	R	R	R	R	R	R	R	R	R	R	S	R	XDR	Weak	K64	KL64
2023-10-18	5-E2	E22	K. pneumoniae	32	2	S	S	R	R	I	R	R	R	R	R	S	S	R	MDR	Moderate	K301	KL52
2023-10-31	6-E1	E26	K. pneumoniae	64	<0.5	R	S	R	R	R	R	R	R	R	R	S	R	R	XDR	Weak	K649	*NA
	6-E3	E28	K. pneumoniae	> 128	1	R	S	R	R	R	R	R	R	R	R	S	R	R	XDR	Moderate	K12	K1L12KL29
	6-E4	E29	K. pneumoniae	> 128	<0.5	R	S	R	R	R	R	R	R	R	R	S	R	R	XDR	Weak	K649	*NA
2023-11-16	7-E1	E30	K. pneumoniae	> 128	32	R	R	R	R	R	R	R	R	R	R	R	S	R	XDR	Weak	K64	KL64
2023-11-29	8-E2	E34	K. pneumoniae	> 128	4	R	R	R	R	R	R	R	R	R	R	R	R	R	PDR	Weak	K50	K15K17K50K51K52
2023-12-13	9-E2	E39	K. pneumoniae	16	8	S	S	R	R	R	R	R	R	R	R	R	S	R	XDR	Weak	K75	KL105
2024-01-04	10-E4	E44	K. pneumoniae	32	0.5	R	S	R	R	R	R	R	R	R	R	S	S	R	XDR	Weak	K269	KL25
	10-E6	E46	K. pneumoniae	64	0.5	S	R	R	R	R	R	R	R	R	R	R	R	R	XDR	Weak	K173	KL102KL149KL155
2024-01-16	11-E1	E47	K. pneumoniae	16	1	S	I	R	R	I	R	R	R	R	R	S	S	R	XDR	Moderate	K454	*NA
	11-E3	E49	K. pneumoniae	> 128	<0.5	S	R	R	R	R	R	R	R	R	R	S	S	R	XDR	Moderate	K64	KL64
2024-01-30	12-E1	E51	K. pneumoniae	16	8	S	S	R	R	R	R	R	R	R	I	S	R	R	XDR	Weak	K64	KL64
	12-E3	E53	K. pneumoniae	16	0.5	S	S	R	R	R	R	R	R	R	R	R	S	R	XDR	Weak	K236	KL10
	12-E4	E54	K. pneumoniae	64	1	S	S	R	R	I	R	R	R	R	R	R	S	R	XDR	Weak	K75	KL105
*NA: Not Associated

## Sheet: Fluvial water
Samples collection date	Code	N° isolate	Identification	Meropenem MIC (µg/mL)	Polymyxin B MIC (µg/mL)	Disk Diffusion Test (Kirby-Bauer)													Susceptibity classification	Biofilm formation	K-type	K-loci
						Aminoglycosides		Cephalosporins			Carbapenems		Fluoroquinolonas		Monobactam	Sulfonamides	Combinations of β-lactams
						AMI	GEN	CRX	CRO	CPM	ERT	MER	NOR	CIP	ATM	SUT	CZA	PPT
2024-11-23	DXI-2	D4	K. pneumoniae	16 ug/mL	0.5	S	S	R	R	R	R	R	R	R	I	S	S	R	MDR	Weak	K454	*NA
2024-12-20	DXII-2	D6	K. pneumoniae	128 ug/mL	0.5	R	S	R	R	R	R	R	R	R	R	S	S	R	XDR	Weak	K225	KL56
2023-10-27	DI-1	D8	K. pneumoniae	128 ug/mL	32	S	I	R	R	R	R	R	R	R	S	R	R	R	XDR	Weak	K75	KL105
2023-10-27	DI-3	D10	K. pneumoniae	> 128 ug/mL	0.5	I	I	R	S	S	R	R	R	I	S	S	S	20	MDR	Weak	K579	*NA
*NA: Not Associated
